# Supplementary material for: Supramolecular Self-Assembly of Porphyrin and Metallosurfactant as a Drug Nanocontainer Design
Source: Nanomaterials (Basel). 2022 Jun 9;12(12):1986. doi: 10.3390/nano12121986 (PMC9228287; doi:10.3390/nano12121986)
Supplement: Supplementary file 1 [file nanomaterials-12-01986-s001.zip]

Archive with 1 entries (1 files):
- nanomaterials-1745340-supplementary.pdf
